# Supplementary material for: Integrated Somatic and Germline Whole-Exome Sequencing Analysis in Women with Lung Cancer after a Previous Breast Cancer
Source: Cancers (Basel). 2019 Mar 28;11(4):441. doi: 10.3390/cancers11040441 (PMC6520745; doi:10.3390/cancers11040441)
Supplement: Supplementary file 1 [file cancers-11-00441-s001.zip]

Archive with 14 entries (13 files):
- cancers-452240-Supplementary/
- cancers-452240-Supplementary/Figure S1.pdf
- cancers-452240-Supplementary/Figure S2.pdf
- cancers-452240-Supplementary/Table S1.xlsx
- cancers-452240-Supplementary/Table S10.xlsx
- cancers-452240-Supplementary/Table S11.xlsx
- cancers-452240-Supplementary/Table S2.xlsx
- cancers-452240-Supplementary/Table S3.xlsx
- cancers-452240-Supplementary/Table S4.xlsx
- cancers-452240-Supplementary/Table S5.xlsx
- cancers-452240-Supplementary/Table S6.xlsx
- cancers-452240-Supplementary/Table S7.xlsx
- cancers-452240-Supplementary/Table S8.xlsx
- cancers-452240-Supplementary/Table S9.xlsx
