# Supplementary material for: Integrated Somatic and Germline Whole-Exome Sequencing Analysis in Women with Lung Cancer after a Previous Breast Cancer
Source: Cancers (Basel). 2019 Mar 28;11(4):441. doi: 10.3390/cancers11040441 (PMC6520745; doi:10.3390/cancers11040441)
Supplement: Supplementary file 1 [file cancers-11-00441-s001.zip › cancers-452240-Supplementary/Table S1.xlsx]

## Sheet: Contents
Table of Contents
Sheet 1	Table of contents
Sheet 2	Table S1-A. The most relevant clinical data of study population.
Sheet 3	Table S1-B. The most relevant clinical data of breast cancer control population.
Sheet 4	Table S1-C. The most relevant clinical data of lung cancer control population.

## Sheet: S1-A
Table S1-A. The most relevant clinical data of study population
SP Patients		BC clinical data														LC clinical data									Analysis
Patient ID	Set	Age at BC diagnosis (year)	Age Difference Between BC and LC diagnosis (year)	Smoking habit at BC diagnosis	BC Histotype	BC Surgery Type	BC Grading	BC Stage	ER Positivity	PR positivity	HER 2 positivity	Adjuvant Radiotherapy	LC ipsilateral compared to BC?	Adjuvant Chemotherapy	Hormone Therapy	Age at LC diagnosis (year)	LC Histotype	Smoking habit at LC diagnosis	LC Surgery type	LC Grading	LC Stage	EGFR Mutation	KRAS Mutation	ALK Rearrangement	WES Germline Analysis	BC WES Analysis	BC MSI Analysis	LC WES Analysis	LC MSI Analysis	Germline Validation (NGS panel)
SP-01	VS	73	4	FS	IDC	BCQ	G2	1A	Yes	Yes	no	Yes	no	no	Yes	77	ADC	FS	LOB	G3	2B	n.a.	n.a.	n.a.	no	no	no	no	no	Yes
SP-02	DS	60	7	No S	ILC	BCM	G2	3C	Yes	Yes	no	Yes	Yes	Yes	Yes	67	ADC	no S	LOB	G2	1A	no	no	no	Yes	Yes	Yes	Yes	Yes	no
SP-03	DS	50	8	FS	IDC	BCM	G2	2B	Yes	Yes	no	no	no	no	Yes	58	ADC	FS	LOB	G2	1B	Yes (Exon 19)	n.a.	n.a.	Yes	Yes	Yes	Yes	Yes	no
SP-04	DS	60	7	CS	IDC	BCQ	G2	2A	Yes	no	no	Yes	Yes	Yes	Yes	67	ADC	CS	LOB	G2	3A	no	Yes (Exon 2)	no	Yes	Yes	Yes	Yes	Yes	no
SP-05	DS	76	2	No S	IDC	BCM	G3	2A	Yes	Yes	no	no	Yes	no	Yes	78	SCC	no S	LOB	G3	1A	no	no	n.a.	Yes	Yes	Yes	Yes	Yes	no
SP-06	DS	68	7	CS	IDC	BCQ	G3	2A	Yes	Yes	no	Yes	Yes	Yes	Yes	75	SCC	CS	LOB	G3	1B	no	no	n.a.	Yes	Yes	Yes	Yes	Yes	no
SP-07	DS	73	3	FS	IDC	BCQ	G2	1A	Yes	Yes	no	Yes	Yes	no	Yes	76	SCC	FS	SEG	G2	1A	no	no	n.a.	Yes	Yes	Yes	Yes	Yes	no
SP-08	DS	63	4	CS	IDC	BCM	G2	1A	no	no	no	no	no	Yes	no	67	ADC	CS	LOB	G2	1A	no	Yes (Exon 2)	n.a.	Yes	Yes	Yes	Yes	Yes	no
SP-09	DS	66	0	FS	IDC	BCL	G1-G2	1A	Yes	no	no	Yes	Yes	no	Yes	66	ADC	FS	SEG	G3	1A	no	no	n.a.	Yes	Yes	Yes	Yes	Yes	no
SP-10	DS	57	6	CS	IDC	BCQ	G2	1A	Yes	Yes	no	Yes	no	no	Yes	63	ADC	FS	LOB	G2	3A	no	no	no	Yes	Failed	Failed	Yes	Yes	no
SP-11	DS	71	0	No S	ILC	BCQ	G2	n.a.	Yes	no	no	Yes	Yes	no	Yes	71	ADC	no S	LOB	G2	1B	Yes (Exon 21)	no	n.a.	Yes	Yes	Yes	Yes	Yes	no
SP-12	DS	73	0	No S	IDC	BCQ	G2	1A	Yes	Yes	no	Yes	Yes	no	Yes	73	ADC	no S	LOB	G2	1B	Yes (Exon 19)	no	n.a.	Yes	Yes	Yes	Yes	Yes	no
SP-13	DS	51	2	CS	MDLC	BCL	G2	1A	Yes	Yes	no	Yes	no	no	Yes	53	SCLC	CS	BIO	G3	n.a.*	no	no	n.a.	Yes	Yes	Yes	Yes	Yes	no
SP-14	DS	55	1	No S	IDC	BCQ	G2	1A	Yes	Yes	no	Yes	Yes	no	Yes	56	ADC	no S	LOB	G2	3A	Yes (Exon 19)	no	no	Yes	Yes	Yes	Yes	Yes	no
SP-15	DS	67	8	No S	IDC	BCQ	G2	1A	Yes	Yes	no	Yes	Yes	no	Yes	75	ADC	no S	LOB	G2	1A	Yes (Exon 19)	no	n.a.	Yes	Yes	Yes	Yes	Yes	no
SP-16	DS	52	21	CS	IDC	BCQ	G3	2A	no	no	no	Yes	no	no	no	73	ADC	FS	LOB	G2	1B	no	no	n.a.	Yes	Failed	Failed	Yes	Yes	no
SP-17	DS	51	17	No S	IDC	BCM	G1	1A	Yes	Yes	no	no	Yes	no	Yes	68	ADC	no S	LOB	G3	1A	no	no	n.a.	Yes	Failed	Failed	Yes	Yes	no
SP-18	DS	72	5	CS	IDC	BCM	G2	2B	Yes	Yes	no	no	Yes	no	Yes	77	ADC	CS	LOB	G2	4	Yes (Exon 21)	no	n.a.	Yes	Failed	Failed	Yes	Yes	no
SP-19	DS	59	6	CS	IDC	BCQ	G2	1A	Yes	Yes	no	Yes	no	Yes	Yes	65	SCLC	CS	LOB	G2	n.a.*	no	no	n.a.	Yes	Failed	Yes	Yes	Yes	no
SP-21	VS	49	8	CS	IDC	BCQ	n.a.	n.a.	Yes	Yes	no	Yes	no	no	Yes	57	ADC	CS	LOB	G2	1A	n.a.	n.a.	n.a.	no	no	no	no	no	Yes
SP-23	DS	68	0	No S	IDC	BCQ	G1-G2	1A	Yes	Yes	no	Yes	Yes	no	Yes	68	ADC	no S	LOB	G2	1B	Yes (Exon 19)	no	n.a.	Yes	Failed	Failed	Yes	no	no
SP-25	DS	63	0	No S	IDC	BCQ	G2	1A	Yes	Yes	no	Yes	no	no	Yes	63	ADC	no S	LOB	G3	3A	no	no	no	Yes	Failed	Yes	Yes	Yes	no
SP-26	DS	64	3	CS	IDC	BCM	G2	2A	Yes	Yes	no	Yes	Yes	Yes	Yes	67	ADC	FS	LOB	G2	3A	Yes (Exon 19)	no	n.a.	Yes	Yes	Yes	Yes	Yes	no
SP-27	DS	60	10	No S	IDC	BCL	G2	1A	Yes	Yes	no	Yes	no	Yes	Yes	70	ADC	no S	LOB	G1	1A	no	no	n.a.	Yes	Yes	Yes	Yes	Yes	no
SP-28	DS	72	1	No S	IDC	BCM	G3	2B	no	no	no	no	no	Yes	no	73	ADC	no S	LOB	G2	3A	Yes (Exon 19)	no	no	Yes	Yes	Yes	Yes	Yes	no
SP-29	DS	65	3	No S	IDC	BCM	G3	1B	Yes	no	no	no	no	Yes	Yes	68	ADC	no S	LOB	G2	1B	no	no	n.a.	Yes	Yes	Yes	Yes	Yes	no
SP-30	DS	67	0	No S	IDC	BCQ	G2	1A	Yes	no	no	Yes	Yes	no	Yes	67	ADC	no S	LOB	G2	4	Yes (Exon 19)	no	no	Yes	Yes	Yes	Yes	Yes	no
SP-31	DS	60	8	FS	IDC	BCQ	G2	1A	Yes	Yes	no	Yes	no	no	Yes	68	ADC	FS	LOB	G2	1A	no	no	n.a.	Yes	Yes	Yes	Yes	Yes	no
SP-32	VS	62	1	CS	IDC	BCQ	G2	1A	Yes	Yes	no	no	Yes	no	Yes	63	ADC	CS	LOB	G4	3A	n.a.	n.a.	n.a.	no	no	no	no	no	Yes
SP-33	VS	51	20	No S	IDC	BCM	G2	2B	Yes	Yes	no	no	no	n.a.	Yes	71	ADC	no S	LOB	G2	1A	n.a.	n.a.	n.a.	no	no	no	no	no	Excluded
SP-34	VS	52	6	FS	in situ DC	BCL	n.a.	0	Yes	Yes	Yes	no	Yes	no	Yes	58	ADC	FS	LOB	G2	1A	n.a.	n.a.	n.a.	no	no	no	no	no	Excluded
SP-35	VS	75	13	No S	IDC	BCQ	G3	2B	Yes	no	no	Yes	no	Yes	Yes	88	ADC	no S	BIO	G1	3A	Yes (Exon 21)	no	no	no	no	no	no	no	Yes
SP-37	VS	43	21	No S	IDC	BCQ	G3	1A	Yes	n.a.	no	Yes	no	Yes	Yes	64	LCC	no S	RES	G3	4	no	no	no	no	no	no	no	no	Yes
SP-38	VS	64	5	CS	IDC	BCQ	G2	1A	Yes	Yes	no	Yes	Yes	no	Yes	69	SCLC	CS	BIO	G3	n.a.*	n.a.	n.a.	n.a.	no	no	no	no	no	Yes
SP-39	VS	56	7	CS	IDC	BCQ	G2	1A	no	Yes	no	Yes	no	Yes	no	63	ADC	CS	LOB	G2	1A	n.a.	n.a.	n.a.	no	no	no	no	no	Yes
SP-40	VS	60	10	CS	IDC	BCQ	G2	1A	Yes	no	no	Yes	no	no	Yes	70	ADC	CS	BIO	G2	3A	no	Yes (Exon 2)	n.a.	no	no	no	no	no	Yes
SP-41	VS	49	8	CS	IDC	BCQ	G3	1A	Yes	Yes	Yes	Yes	Yes	Yes	Yes	57	ADC	CS	BIO	G2	4	n.a.	n.a.	n.a.	no	no	no	no	no	Excluded
SP-42	VS	75	0	FS	IDC	BCQ	n.a.	n.a.	n.a.	n.a.	n.a.	Yes	Yes	n.a.	n.a.	75	SCC	FS	LOB	G2	2A	n.a.	n.a.	n.a.	no	no	no	no	no	Yes
SP-43	VS	58	9	No S	IDC	BCM	G2	2B	n.a.	n.a.	n.a.	no	Yes	n.a.	n.a.	67	ADC	no S	LOB	G2	2B	no	n.a.	n.a.	no	no	no	no	no	Yes
SP-44	VS	59	4	CS	IDC	BCQ	G2	2A	Yes	Yes	no	Yes	Yes	Yes	Yes	63	ADC	CS	LOB	G3	2A	n.a.	n.a.	n.a.	no	no	no	no	no	Yes
SP-45	VS	37	11	CS	IDC	BCQ	G2	1A	no	no	no	Yes	no	Yes	no	48	ADC	CS	LOB	G2	1A	n.a.	n.a.	n.a.	no	no	no	no	no	Yes
SP-47	VS	49	14	CS	ILC	BCQ	G1	1A	Yes	Yes	no	Yes	Yes	Yes	Yes	63	ADC	CS	LOB	G3	3A	Yes (Exons 20 and 21)	no	n.a.	no	no	no	no	no	Yes
SP-48	VS	61	8	FS	IDC	BCM	G3	3A	Yes	Yes	no	no	Yes	Yes	Yes	69	ADC	FS	LOB	G2	1A	n.a.	n.a.	n.a.	no	no	no	no	no	Yes
SP-49	VS	47	15	CS	in situ DC	BCL	G1	0	Yes	Yes	no	Yes	no	no	Yes	62	ADC	CS	LOB	G2	3A	no	Yes (Exon 2)	no	no	no	no	no	no	Yes
SP-50	VS	46	14	CS	IDC	BCM	n.a.	n.a.	Yes	Yes	no	no	Yes	no	no	60	ADC	CS	SEG	G2	1A	no	Yes (Exon 2)	no	no	no	no	no	no	Yes
SP-51	VS	47	9	CS	IDC	BCL	G1	1A	Yes	Yes	no	Yes	Yes	no	Yes	56	ADC	CS	LOB	G2	1A	Yes (Exon 19)	n.a.	no	no	no	no	no	no	Excluded
SP-52	DS	64	11	CS	IDC	BCM	G2	1A	Yes	no	no	Yes	Yes	no	Yes	75	ADC	CS	LOB	G3	2B	no	no	n.a.	Yes	Yes	Yes	Yes	Yes	no
SP-53	VS	47	22	No S	IDC	BCQ	G2	1A	Yes	Yes	no	Yes	Yes	no	Yes	69	LCC	no S	LOB	n.a.	2B	n.a.	n.a.	n.a.	no	no	no	no	no	Yes
SP-54	DS	47	11	CS	ILC	BCL	G2	1A	Yes	Yes	no	Yes	no	no	Yes	58	ADC	CS	RES	G1-G2	4	no	no	no	Yes	Yes	Yes	Yes	Yes	no
SP-55	VS	68	9	No S	ILC	BCQ	G2	3B	Yes	Yes	no	no	no	Yes	Yes	77	ADC	no S	LOB	G3	1B	n.a.	n.a.	n.a.	no	no	no	no	no	Yes
SP-56	VS	57	17	CS	n.a.	BCQ	n.a.	n.a.	Yes	no	no	Yes	n.a.	Yes	Yes	73	ADC	CS	n.a.	n.a.	4A	no	n.a.	n.a.	no	no	no	no	no	Yes
SP-57	VS	47	6	CS	IDC	BCQ	G2	1A	Yes	Yes	no	Yes	Yes	no	Yes	53	ADC	CS	LOB	G3	3A	n.a.	n.a.	n.a.	no	no	no	no	no	Yes
SP-58	VS	74	3	No S	IDC	BCQ	G2	2A	Yes	Yes	no	Yes	no	no	Yes	77	ADC	no S	LOB	G2	3A	no	no	n.a.	no	no	no	no	no	Yes
SP-59	VS	48	31	No S	IDC	BCM	G2	n.a.	no	no	no	no	Yes	Yes	no	79	ADC	no S	LOB	G2	2B	Yes (Exon 21)	n.a.	no	no	no	no	no	no	Yes
SP-60	VS	62	10	CS	IDC	BCQ	G2	2B	Yes	Yes	no	no	no	Yes	no	73	ADC; SCC	CS	LOB	G2 (ADC); G3 (SCC)	1B (ADC); 1A (SCC)	no	no	no	no	no	no	no	no	Yes
SP-61	VS	74	3	n.a.	IDC	BCQ	G2	2A	n.a.	n.a.	n.a.	n.a.	Yes	n.a.	n.a.	76	ADC	n.a.	LOB	G2	1A	n.a.	n.a.	n.a.	no	no	no	no	no	Yes
SP-62	VS	61	11	CS	IDC	BCQ	G2	2B	Yes	Yes	no	Yes	no	Yes	Yes	72	ADC	CS	LOB	G3	3A	no	no	no	no	no	no	no	no	Yes
SP-63	VS	47	30	No S	n.a.	BCM	n.a.	n.a.	Yes	Yes	no	Yes	n.a.	no	Yes	77	ADC	no S	LOB	G2	1B	Yes (Exon 20)	n.a.	no	no	no	no	no	no	Yes
SP-64	VS	71	1	No S	IDC	BCM	G3	3A	no	no	no	no	no	Yes	no	73	ADC	no S	LOB	G2	1B	n.a.	n.a.	n.a.	no	no	no	no	no	Yes
SP-65	VS	68	10	CS	IDC	BCL	G2	2B	Yes	Yes	no	Yes	Yes	Yes	Yes	77	ADC	CS	BIO	G2	4A	no	no	no	no	no	no	no	no	Yes
Estrogen (Er) status yes: ≥1% cell positivity; Progesterone (PR) status: yes ≥1% cell positivity; HER-2 positivity: 3+ or 2+ in tumor previously HER2 confirmed amplification.
Four out of 60 women of SP were excluded from the validation analysis due to the insufficient DNA input.
Abbreviations
DS: Discovery Set; VS: Validation Set;
CS: Current Smoker; FS: Former Smoker; No S: No Smoker;
IDC: Invasive Ductal Carcinoma; in situ DC: in situ Ductal Carcinoma; ILC: Invasive Lobular Carcinoma; MDLC: Mixed Ductal/Lobular Carcinoma;
BCM: Breast cancer mastectomy BCQ: Breast cancer quadrentectomy BCL: Breast cancer Lumpectomy;
ADC: Adenocarcinoma of the LC; SCC: Squamous Cell Carcinoma; LCC: Large Cell Carcinoma; SCLC: Small Cell Lung Cancer.
BIO: biopsy; LOB: Lobectomy; RES: resection SEG: segmentectomy;
n.a.: not available. n.a.*: not applicable.

## Sheet: S1-B
Table S1B. The most relevant clinical data of breast cancer control population
BC CP Patients		BC Clinical Data												Analysis
Patient ID	Set	Age at BC diagnosis (year)	Smoking habit at BC diagnosis	BC Histotype	BC Surgery Type	BC Grading	BC Stage	Er Positivity	PR Positivity	HER2 Positivity	Adiuvant Radiotherapy	Adiuvant Chemotherapy	Hormone Therapy	WES Germline Analysis	Germline Validation (NGS panel)
BC-CP-101	TS	66	no S	IDC	BCL	G2	2C	Yes	Yes	no	Yes	Yes	Yes	no	Yes
BC-CP-103	DS	63	no S	IDC	BCM	G2	2A	Yes	no	no	no	Yes	Yes	Yes	no
BC-CP-105	TS	62	no S	IDC	BCL	G3	2B	Yes	no	no	Yes	Yes	Yes	no	Yes
BC-CP-108	DS	57	n.a.	IDC	BCL	G2	3A	no	no	no	Yes	Yes	no	Yes	no
BC-CP-109	DS	68	n.a.	IDC	BCL	G2	2B	Yes	Yes	no	Yes	Yes	Yes	Yes	no
BC-CP-110	TS	68	no S	IDC	BCL	G3	2B	Yes	Yes	no	Yes	Yes	Yes	no	Yes
BC-CP-111	DS	68	no S	IDC	BCL	G2	2A	Yes	Yes	no	Yes	Yes	Yes	Yes	no
BC-CP-112	DS	52	no S	IDC	BCL	G2	2B	Yes	Yes	no	Yes	Yes	no	Yes	no
BC-CP-113	DS	55	CS	IDC	BCM	G2	1A	Yes	Yes	no	no	no	Yes	Yes	no
BC-CP-114	DS	46	no S	IDC	BCM	G2	2B	Yes	Yes	no	Yes	Yes	Yes	Yes	no
BC-CP-115	DS	59	no S	IDC	BCL	G2	1A	Yes	Yes	no	Yes	no	Yes	Yes	no
BC-CP-117	DS	70	CS	IDC	BCL	G3	1A	Yes	Yes	no	Yes	Yes	Yes	Yes	no
BC-CP-118	TS	47	CS	IDC	BCL	G1	IA	Yes	Yes	no	Yes	no	Yes	no	Yes
BC-CP-119	DS	67	CS	ILC	BCL	G2	1A	Yes	Yes	no	Yes	no	Yes	Yes	no
BC-CP-120	DS	68	no S	IDC	BCL	G1	1A	Yes	Yes	no	Yes	no	Yes	Yes	no
BC-CP-121	DS	55	no S	IDC	BCM	G2	1A	no	no	Yes	no	Yes	no	Yes	no
BC-CP-122	DS	56	n.a.	IDC	BCM	G2	3B	Yes	Yes	no	Yes	Yes	Yes	Yes	no
BC-CP-123	TS	47	no S	IDC	BCL	G1	1	Yes	Yes	no	Yes	no	Yes	no	Yes
BC-CP-124	DS	63	no S	ILC	BCM	G2	2B	no	no	no	no	no	Yes	Yes	no
BC-CP-126	DS	71	no S	IDC	BCM	G2	2B	Yes	Yes	no	no	no	Yes	Yes	no
BC-CP-127	DS	58	FS	IDC	BCL	G2	1	Yes	Yes	no	Yes	no	Yes	Yes	no
BC-CP-128	DS	54	no S	IDC	BCM	G3	2A	no	no	Yes	Yes	Yes	no	Yes	no
BC-CP-129	DS	59	CS	MDLC	BCQ	G3	3C	Yes	Yes	no	Yes	Yes	Yes	Yes	no
BC-CP-130	DS	72	no S	IDC	BCM	G3	3A	Yes	Yes	no	Yes	Yes	Yes	Yes	no
BC-CP-131	DS	45	no S	IDC	BCQ	G3	2B	Yes	Yes	no	Yes	Yes	Yes	Yes	no
BC-CP-132	DS	43	no S	IDC	BCQ	G3	3A	no	no	Yes	Yes	Yes	no	Yes	no
BC-CP-133	DS	46	CS	IDC	BCQ	G2	2A	Yes	Yes	no	Yes	Yes	Yes	Yes	no
BC-CP-134	DS	64	no S	ILC	BCM	G2	3C	Yes	Yes	no	Yes	Yes	Yes	Yes	no
BC-CP-135	DS	43	no S	IDC	BCL	G2	1A	Yes	Yes	no	Yes	Yes	Yes	Yes	no
BC-CP-136	DS	62	CS	IDC	BCQ	G3	1A	Yes	Yes	no	Yes	Yes	Yes	Yes	no
BC-CP-137	DS	45	no S	ILC	BCQ	G2	3C	Yes	Yes	no	Yes	Yes	Yes	Yes	no
BC-CP-138	DS	75	no S	IDC	BCQ	G2	3A	Yes	Yes	no	no	Yes	Yes	Yes	no
BC-CP-139	DS	55	CS	ILC	BCQ	G2	1A	Yes	Yes	no	Yes	no	Yes	Yes	no
BC-CP-140	DS	44	no S	MDLC	BCQ	G2	1B	Yes	Yes	no	Yes	Yes	Yes	Yes	no
BC-CP-141	DS	45	no S	IDC	BCQ	G2	2A	Yes	Yes	Yes	Yes	Yes	Yes	Yes	no
BC-CP-142	DS	41	no S	ILC	BCM	G2	1A	Yes	Yes	no	no	no	Yes	Yes	no
BC-CP-143	DS	67	CS	ILC	BCQ	G2	3C	Yes	Yes	no	Yes	Yes	Yes	Yes	no
BC-CP-145	TS	73	FS	IDC	BCL	G2	1B	Yes	no	no	Yes	Yes	Yes	no	Yes
BC-CP-146	TS	73	n.a.	IDC	BCL	G2	1	Yes	no	no	Yes	no	Yes	no	Yes
BC-CP-147	TS	77	no S	IDC	BCL	G3	1	Yes	Yes	no	Yes	no	Yes	no	Yes
BC-CP-148	TS	60	no S	IDC	BCL	G2	2B	Yes	Yes	no	Yes	Yes	Yes	no	Yes
BC-CP-149	TS	81	no S	IDC	BCQ	G3	3A	Yes	Yes	no	no	no	Yes	no	Yes
Estrogen (Er) status yes: >1% cell positivity; Progesterone (PR) status: yes >1% cell positivity; HER-2 positivity: 3+ or 2+ in tumor previously HER2 confirmed amplification.
Abbreviations
DS: Discovery Set; VS: Validation Set;
CS: Current Smoker; FS: Former Smoker; No S: No Smoker;
IDC: Invasive Ductal Carcinoma; ILC: Invasive Lobular Carcinoma; MDLC: Mixed Ductal/Lobular Carcinoma;
BCM: Breast cancer mastectomy BCQ: Breast cancer quadrentectomy BCL: Breast cancer Lumpectomy;
n.a.: not available

## Sheet: S1-C
Table S1C. The most relevant clinical data of lung cancer control population
LC-CP Patients		LC clinical data									Analysis
Patient ID	Set	Age at LC diagnosis (year)	LC Histotype	Smoking habit at LC diagnosis	LC Surgery type	LC Grading	LC Stage	EGFR Mutation	KRAS Mutation	ALK Rearrangement	Germline Validation (NGS panel)
LC-CP-203	VS	37.2621	ADC	no S	LOB	1A	G1	n.a.	n.a.	n.a.	Yes
LC-CP-204	VS	44.4956	ADC	CS	LOB	3A	G3	n.a.	n.a.	n.a.	Yes
LC-CP-205	VS	71	ADC	no S	SEG	1A	G1	n.a.	n.a.	n.a.	Yes
LC-CP-209	VS	59.1184	ADC	CS	LOB	2A	G3	no	Yes (Exon 12)	no	Yes
LC-CP-210	VS	81.4565	ADC	no S	LOB	3A	G1	n.a.	n.a.	n.a.	Yes
LC-CP-212	VS	45.3498	ADC	CS	LOB	1A	G2	n.a.	n.a.	n.a.	Yes
LC-CP-218	VS	74.1903	ADC	no S	LOB	1A	G2	n.a.	n.a.	n.a.	Yes
LC-CP-220	VS	72	ADC	no S	LOB	2A	G2	no	no	no	Yes
LC-CP-222	VS	71	ADC	n.a.	LOB	1A	G1	n.a.	n.a.	n.a.	Yes
LC-CP-234	VS	52	ADC	FS	LOB	3A	G2	n.a.	n.a.	n.a.	Yes
LC-CP-239	VS	59	ADC	no S	LOB	1A	G3	n.a.	n.a.	n.a.	Yes
Abbreviations
VS: Validation Set;
CS: Current Smoker; FS: Former Smoker; No S: No Smoker;
ADC: Adenocarcinoma of the LC;
LOB: Lobectomy; SEG: segmentectomy;
n.a.: not available
