# Supplementary material for: Integrated Somatic and Germline Whole-Exome Sequencing Analysis in Women with Lung Cancer after a Previous Breast Cancer
Source: Cancers (Basel). 2019 Mar 28;11(4):441. doi: 10.3390/cancers11040441 (PMC6520745; doi:10.3390/cancers11040441)
Supplement: Supplementary file 1 [file cancers-11-00441-s001.zip › cancers-452240-Supplementary/Table S10.xlsx]

## Sheet: Table S10
Table S10. Sample characteristics and library coverage data of validation set
VS Patients	N Samples
Patient ID	Sample ID	Tissue origin	Year	DIN	Mean coverage
SP-01	N01	B	2004	1.6	133.538
SP-21	N21	L	2007	1.9	196.409
SP-32	N32	B	2010	2.9	515.982
SP-35	N35	B	2002	2	157.327
SP-37	N37	L	2010	4	94.6984
SP-38	N38	B	2004	1.7	93.8038
SP-39	N39	L	2007	1.6	229.073
SP-40	N40	O	2007	2.3	267.261
SP-42	N42	L	2006	2.1	269.56
SP-43	N43	L	2007	2.1	231.037
SP-44	N44	O	2005	2	158.254
SP-45	N45	L	2008	1.6	179.018
SP-47	N47	L	2014	3.4	566.968
SP-48	N48	L	2011	2.4	415.273
SP-49	N49	L	2014	2.2	577.184
SP-50	N50	L	2010	2.5	674.575
SP-53	N53	O	2016	2.7	300.713
SP-55	N55	L	2017	3.9	29.1226
SP-56	N56	L	2017	3.7	605.039
SP-57	N57	B	2011	2.6	634.784
SP-58	N58	B	2015	3.1	436
SP-59	N59	L	2017	3.6	282.623
SP-60	N60	L	2014	3.6	241.253
SP-61	N61	B	2008	2	186.615
SP-62	N62	L	2014	2.5	678.199
SP-63	N63	L	2016	3.8	635.754
SP-64	N64	B	2015	5.2	536.151
SP-65	N65	B	2007	2	333.911
BC-CP-101	BCN101	B	2004	1.8	59.7016
BC-CP-105	BCN105	B	2005	2	11.4201
BC-CP-110	BCN110	B	2007	2.4	207.428
BC-CP-118	BCN118	B	2008	1.7	125.374
BC-CP-123	BCN123	B	2003	1.4	89.6338
BC-CP-145	BCN145	B	2009	1.5	317.75
BC-CP-146	BCN146	B	2006	1.7	38.9471
BC-CP-147	BCN147	B	2005	2.3	102.895
BC-CP-148	BCN148	B	2010	1.8	213.152
BC-CP-149	BCN149	B	2007	1.9	202.563
LC-CP-203	LCN203	L	2008	2.3	168.919
LC-CP-204	LCN204	L	2009	2.2	304.176
LC-CP-205	LCN205	L	2011	3.7	435.079
LC-CP-209	LCN209	L	2013	3.3	458.482
LC-CP-210	LCN210	L	2013	2.7	84.8773
LC-CP-212	LCN212	L	2013	4.2	606.634
LC-CP-218	LCN218	L	2009	2.2	408.567
LC-CP-220	LCN220	L	2011	3.7	59.491
LC-CP-222	LCN222	L	2010	3.7	524.796
LC-CP-234	LCN234	L	2007	1.8	415.075
LC-CP-239	LCN239	L	2006	1.6	253.22
For each sample of VS is reported the FFPE tissue block/whole blood year of storage (Year), the DNA Integrity Number (DIN) of gDNA and the mean coverage across the target region.
For normal tissue samples, the table shows the tissue origin (B: Breast; L: Lung; LNN: Lymph Node Negative; O: Other; WBC: White Blood Cells).
n.a.: not available; n.d.: not determined; *: sample excluded from the analysis.
