# Supplementary material for: Integrated Somatic and Germline Whole-Exome Sequencing Analysis in Women with Lung Cancer after a Previous Breast Cancer
Source: Cancers (Basel). 2019 Mar 28;11(4):441. doi: 10.3390/cancers11040441 (PMC6520745; doi:10.3390/cancers11040441)
Supplement: Supplementary file 1 [file cancers-11-00441-s001.zip › cancers-452240-Supplementary/Table S11.xlsx]

## Sheet: Table S11
Table S11. Burden test at pathway level
Reactome pathway name	p-value	FDR	calpha stat	wss stat	genes
REACTOME_HIGHLY_CALCIUM_PERMEABLE_POSTSYNAPTIC_NICOTINIC_ACETYLCHOLINE_RECEPTORS*	1.94207e-07	0.000130507	2.22222	495	CHRNA5, CHRNA4, CHRNB2, CHRNA2, CHRNA6, CHRNA9, CHRNB3,
REACTOME_ACETYLCHOLINE_NEUROTRANSMITTER_RELEASE_CYCLE*	1.53673e-05	0.00516343	0.444444	424	STXBP1, RIMS1, SLC18A3, CHAT
REACTOME_ACETYLCHOLINE_BINDING_AND_DOWNSTREAM_EVENTS	0.0057851	0.989515	2.11111	472.5	CHRNA5, CHRND, CHRNG, CHRNA4, CHRNB2, CHRNA2, CHRNE, CHRNA6, CHRNA9, CHRNB3
REACTOME_CASPASE_MEDIATED_CLEAVAGE_OF_CYTOSKELETAL_PROTEINS	0.00763758	0.989515	3.66667	496.5	PLEC, CASP7, GSN, SPTAN1, MAPT, CASP6, CASP8
REACTOME_CELL_EXTRACELLULAR_MATRIX_INTERACTIONS	0.00976597	0.989515	1.66667	453	ARHGEF6, PARVB, FERMT2, ILK, FBLIM1, FLNC, PARVA
REACTOME_ENDOGENOUS_STEROLS	0.0156625	0.989515	1.33333	484	POMC, CYP39A1, CYP11A1, CYP11B1, CYP7B1, CYP46A1, CYP19A1, CYP7A1, CYP11B2
REACTOME_PRESYNAPTIC_NICOTINIC_ACETYLCHOLINE_RECEPTORS	0.0171666	0.989515	1.88889	453	CHRNA5, CHRND, CHRNG, CHRNA4, CHRNA2, CHRNE, CHRNA6, CHRNB2, CHRNB3
REACTOME_REGULATION_OF_INSULIN_LIKE_GROWTH_FACTOR_IGF_ACTIVITY_BY_INSULIN_LIKE_GROWTH_FACTOR_BINDING_PROTEINS_IGFBPS	0.0178374	0.989515	1.22222	532.5	IGFBP5, KLK3, MMP1, IGFALS, IGFBP1, F2, MMP2, PAPPA2, PAPPA, PLG
REACTOME_GAP_JUNCTION_DEGRADATION	0.0201482	0.989515	3.33333	437	DNM1, DNM2, MYO6, AP2M1, CLTA, CLTCL1, DAB2
REACTOME_MEMBRANE_BINDING_AND_TARGETTING_OF_GAG_PROTEINS	0.0201948	0.989515	0.666667	484	VPS37C, VPS37D, VPS28, VPS37A, NMT2, VPS37B
REACTOME_CTNNB1_PHOSPHORYLATION_CASCADE	0.0223783	0.989515	1.33333	432	AXIN1, PPP2CA, APC, PPP2R1B, PPP2R5B, PPP2R5A
REACTOME_TRAFFICKING_OF_AMPA_RECEPTORS	0.0267082	0.989515	3.66667	415	CAMK2D, MYO6, EPB41L1, MDM2, AP2M1, PRKCG, GRIA3, PRKCA, CACNG8, DLG1, AP2A2, PRKCB, CACNG4, GRIA1
REACTOME_FORMATION_OF_FIBRIN_CLOT_CLOTTING_CASCADE	0.0309448	0.989515	2.33333	495	F3, F2, F11, SERPINC1, F9, PROS1, TFPI, KNG1, VWF, FGA, GP5, PF4V1, GP1BB, A2M, PF4, PRCP, FGG, F7, GP1BA, F5, F13B
REACTOME_SIGNALING_BY_NODAL	0.03688	0.989515	6.11111	398.5	SMAD4, SMAD3, GDF1, PCSK6, ACVR2B, TDGF1, CER1, FURIN, ACVR1C
REACTOME_SIGNALING_BY_BMP	0.0432742	0.989515	4.77778	347.5	SMAD4, ZFYVE16, BMPR1B, BMPR1A, SMAD6, SKI, ACVR2B, CHRDL1, SMAD7, CER1, NOG
REACTOME_VITAMIN_B5_PANTOTHENATE_METABOLISM	0.0451383	0.989515	2.88889	448.5	COASY, FASN, AASDHPPT, PANK4, SLC5A6, PANK3, PPCS
REACTOME_DOPAMINE_NEUROTRANSMITTER_RELEASE_CYCLE	0.0477241	0.989515	0.333333	417	STXBP1, RIMS1, SYN3
The table reports the list of 17 pathways identified by burden test in the Discovery Set (DS) (p-value <0.05).
For each pathway, we reported the combined p-value and combined False Discovery Rate (FDR) obtained from c-alpha and wss test statistics; wss and c-alpha statistics; the list of genes carrying at least one rare variant in cases or controls.
