# Supplementary material for: Integrated Somatic and Germline Whole-Exome Sequencing Analysis in Women with Lung Cancer after a Previous Breast Cancer
Source: Cancers (Basel). 2019 Mar 28;11(4):441. doi: 10.3390/cancers11040441 (PMC6520745; doi:10.3390/cancers11040441)
Supplement: Supplementary file 1 [file cancers-11-00441-s001.zip › cancers-452240-Supplementary/Table S2.xlsx]

## Sheet: Table S2
Table S2. Sample characteristics and library coverage data of discovery set
DS Patients	N Samples					BC Samples				LC Samples
Patient ID	Sample ID	Tissue origin	Year	DIN	Mean coverage	Sample ID	Year	DIN	Mean coverage	Sample ID	Year	DIN	Mean coverage
SP-02	N02	L	2012	2.3	37.9116	BC02	2008	2.5	125.712	LC02	2012	4	103.062
SP-03	N03	L	2006	2.2	36.2168	BC03	1998	1.8	98.3611	LC03	2006	2.3	104.573
SP-04	N04	L	2008	2.1	36.5324	BC04	2001	2.3	100.22	LC04	2008	4.4	100.998
SP-05	N05	L	2009	3	33.0987	BC05	2007	2.5	96.9028	LC05	2009	4.8	108.596
SP-06	N06	L	2008	2.5	32.5323	BC06	2001	2.7	107.763	LC06	2008	2.7	107.981
SP-07	N07	L	2010	3.6	42.0084	BC07	2007	1.7	86.7129	LC07	2010	3.7	138.41
SP-08	N08	L	2011	3.1	40.5972	BC08	2007	2.2	83.7743	LC08	2011	4.4	105.855
SP-09	N09	L	2010	3.1	33.707	BC09	2010	4.7	117.992	LC09	2010	3.3	93.572
SP-10	N10	WBC	2013	8.4	30.7793	BC10*	2006	1.6	99.0723	LC10	2012	3	124.099
SP-11	N11	L	2001	2.2	35.7774	BC11	2001	2.4	74.4544	LC11	2001	2.1	96.3119
SP-12	N12	L	2007	2.9	37.1447	BC12	2007	3.1	91.1289	LC12	2007	2.3	94.2194
SP-13	N13	B	2012	3	41.8167	BC13	2012	4.4	116.861	LC13	2013	5.5	129.751
SP-14	N14	L	2014	5.2	36.1848	BC14	2014	4.2	126.265	LC14	2014	3.6	123.705
SP-15	N15	L	2011	3.6	37.4847	BC15	2003	2.1	123.429	LC15	2011	4.9	118.468
SP-16	N16	L	2011	2.4	42.1727	BC16*	1990	2.1	58.4547	LC16	2011	4.1	125.483
SP-17	N17	L	2014	3.9	35.7101	BC17*	1997	2.1	106.58	LC17	2014	5.8	120.689
SP-18	N18	L	2003	2	38.6264	BC18*	1998	2.1	89.1249	LC18	2003	2.3	97.2566
SP-19	N19	L	2015	4.5	39.3149	BC19*	2008	1	62.1892	LC19	2015	4.4	122.337
SP-23	N23	L	2008	1.8	34.7671	BC23*	2008	2.2	89.4908	LC23	2008	1.8	99.449
SP-25	N25	L	2010	2.3	47.0176	BC25*	2010	2.1	112.248	LC25	2010	2.7	114.909
SP-26	N26	L	2007	2.9	43.1858	BC26	2004	2.6	105.379	LC26	2007	2.8	133.119
SP-27	N27	L	2012	3	39.9912	BC27	2002	1.7	92.0429	LC27	2012	3.4	104.226
SP-28	N28	WBC	2014	n.d.	32.2985	BC28	2013	3.3	105.591	LC28	2012	3.8	102.577
SP-29	N29	L	2009	2	40.0609	BC29	2006	1.9	117.076	LC29	2009	2	109.11
SP-30	N30	WBC	2014	9	49.5452	BC30	2004	2.6	77.4767	LC30	2012	3.4	122.967
SP-31	N31	B	2007	1.8	30.0837	BC31	2007	1.8	100.276	LC31	2015	3.2	138.383
SP-52	N52	L	2016	3.8	33.7312	BC52	2004	1.8	79.4824	LC52	2016	3.4	126.297
SP-54	N54	B	2004	2.3	36.404	BC54	2004	2.3	117.936	LC54	2015	3.4	101.763
BC-CP-103	BCN103	B	2005	1.7	30.9467
BC-CP-108	BCN108	B	2006	2.2	28.2045
BC-CP-109	BCN109	B	2007	1.3	33.5447
BC-CP-111	BCN111	B	2007	2	39.6377
BC-CP-112	BCN112	B	2007	2.5	33.7197
BC-CP-113	BCN113	B	2007	1.7	28.7215
BC-CP-114	BCN114	B	2007	2.3	35.279
BC-CP-115	BCN115	B	2008	2	33.9543
BC-CP-117	BCN117	B	2008	3.4	39.693
BC-CP-119	BCN119	B	2008	2.2	44.4298
BC-CP-120	BCN120	B	2008	2.8	43.0732
BC-CP-121	BCN121	B	2009	2	32.0401
BC-CP-122	BCN122	B	2003	2.2	36.2512
BC-CP-124	BCN124	B	2003	2.3	37.8283
BC-CP-126	BCN126	B	2003	2	31.7182
BC-CP-127	BCN127	LNN	2003	1.8	37.1308
BC-CP-128	BCN128	LNN	2008	1.7	33.8588
BC-CP-129	BCN129	LNN	2008	2.7	36.1106
BC-CP-130	BCN130	LNN	2009	2.3	34.7942
BC-CP-131	BCN131	LNN	2009	3.9	38.4627
BC-CP-132	BCN132	LNN	2009	3.2	38.6243
BC-CP-133	BCN133	LNN	2009	3	38.3102
BC-CP-134	BCN134	LNN	2009	3.2	36.8256
BC-CP-135	BCN135	LNN	2009	2.9	31.3447
BC-CP-136	BCN136	LNN	2009	2.9	33.2563
BC-CP-137	BCN137	LNN	2009	2.1	28.1983
BC-CP-138	BCN138	LNN	2009	2.2	32.7956
BC-CP-139	BCN139	LNN	2009	2.6	31.0639
BC-CP-140	BCN140	LNN	2007	2.1	34.0248
BC-CP-141	BCN141	O	2009	2.2	33.8884
BC-CP-142	BCN142	LNN	2008	2.3	38.7558
BC-CP-143	BCN143	O	2009	2.5	34.3606
For each sample of DS is reported the FFPE tissue block/whole blood year of storage (Year), the DNA Integrity Number (DIN) of gDNA and the mean coverage across the target region.
For normal tissue samples, the table shows the tissue origin (B: Breast; L: Lung; LNN: Lymph Node Negative; O: Other; WBC: White Blood Cells).
n.a.: not available; n.d.: not determined; *: sample excluded from the analysis.
