# Supplementary material for: Integrated Somatic and Germline Whole-Exome Sequencing Analysis in Women with Lung Cancer after a Previous Breast Cancer
Source: Cancers (Basel). 2019 Mar 28;11(4):441. doi: 10.3390/cancers11040441 (PMC6520745; doi:10.3390/cancers11040441)
Supplement: Supplementary file 1 [file cancers-11-00441-s001.zip › cancers-452240-Supplementary/Table S8.xlsx]

## Sheet: Table S8
Table S8. Breast and lung cancer mutational signature
S1		S2
Cosmic Signature 30	0.520074	Cosmic Signature 4	0.352305
Cosmic Signature 19	0.562678	Cosmic Signature 8	0.429005
Cosmic Signature 5	0.595488	Cosmic Signature 18	0.488538
Cosmic Signature 23	0.603079	Cosmic Signature 29	0.49932
Cosmic Signature 20	0.648833	Cosmic Signature 24	0.502047
Cosmic Signature 11	0.667068	Cosmic Signature 10	0.518195
Cosmic Signature 10	0.68927	Cosmic Signature 3	0.524969
Cosmic Signature 1	0.689554	Cosmic Signature 5	0.60352
Cosmic Signature 7	0.689724	Cosmic Signature 25	0.639307
Cosmic Signature 6	0.69422	Cosmic Signature 16	0.66632
Cosmic Signature 3	0.698956	Cosmic Signature 9	0.679136
Cosmic Signature 25	0.713624	Cosmic Signature 19	0.751742
Cosmic Signature 16	0.713905	Cosmic Signature 14	0.769154
Cosmic Signature 12	0.725577	Cosmic Signature 12	0.778441
Cosmic Signature 14	0.737097	Cosmic Signature 20	0.794536
Cosmic Signature 26	0.755392	Cosmic Signature 1	0.802734
Cosmic Signature 21	0.766165	Cosmic Signature 13	0.826139
Cosmic Signature 15	0.784562	Cosmic Signature 26	0.850991
Cosmic Signature 9	0.792962	Cosmic Signature 6	0.855041
Cosmic Signature 4	0.797257	Cosmic Signature 27	0.861613
Cosmic Signature 8	0.836241	Cosmic Signature 15	0.873234
Cosmic Signature 29	0.846661	Cosmic Signature 23	0.875996
Cosmic Signature 24	0.853004	Cosmic Signature 21	0.882324
Cosmic Signature 17	0.869586	Cosmic Signature 22	0.883372
Cosmic Signature 18	0.909648	Cosmic Signature 30	0.886785
Cosmic Signature 2	0.916396	Cosmic Signature 11	0.897263
Cosmic Signature 27	0.929698	Cosmic Signature 7	0.899115
Cosmic Signature 28	0.93734	Cosmic Signature 17	0.922488
Cosmic Signature 13	0.939816	Cosmic Signature 2	0.934673
Cosmic Signature 22	0.951062	Cosmic Signature 28	0.945414
The table reports the cosine distance values of two mutational signature S1 and S2 compared to the previous COSMIC signatures described in all cancers.
Lower cosine distance values ​​indicate greater similarity to the COSMIC signature. For both S1 and S2 the cosine distance values ​​were ordered from the smallest to the largest.
