# Supplementary material for: Integrated Somatic and Germline Whole-Exome Sequencing Analysis in Women with Lung Cancer after a Previous Breast Cancer
Source: Cancers (Basel). 2019 Mar 28;11(4):441. doi: 10.3390/cancers11040441 (PMC6520745; doi:10.3390/cancers11040441)
Supplement: Supplementary file 1 [file cancers-11-00441-s001.zip › cancers-452240-Supplementary/Table S9.xlsx]

## Sheet: Table S9
Table S9. Gene-based burden test
Gene symbol	DISCOVERY SET						VALIDATION SET
							n° of rare variants per gene	no smokers cases (n=9) versus all controls (n=21)					all cases (n=28) versus all controls (n=21)
	n° of rare variants per gene	p-value	FDR	calpha stat	wss stat	Delta variants		p-value	FDR	calpha stat	wss stat	Delta variants	p-value	FDR	calpha stat	wss stat	Delta variants
GSN	2	0.00054022	0.0146424	0.444444	424	2	2	1.06205e-05	0.000669093	0.56	160.5	2	0.219551	0.636808	-0.122449	721	2
CAND2	4	0.00243924	0.0447001	3.33333	444	2	4	0.0528498	0.830821	1.18	151.5	-1	0.657521	0.84898	0.489796	693	-1
NAALAD2	2	0.000535261	0.0146424	0.444444	424	2	3	0.112845	0.830821	0.44	146	1	0.799307	0.84898	-0.0408163	697	1
RADIL	4	0.000564942	0.0146424	0.444444	424	2	4	0.179637	0.830821	-0.38	141.5	-1	0.378033	0.84898	-0.510204	706	1
ARHGEF17	4	0.00274163	0.0494564	1.44444	433.5	2	6	0.188347	0.830821	0.48	153.5	0	0.518309	0.84898	-0.489796	706	1
TMEM82	3	0.000599352	0.0146424	0.444444	424	2	3	0.201983	0.830821	-0.38	141	-1	0.201222	0.636808	-1	704.5	1
FBN3	14	4.75e-05	0.0146424	4.55556	466.5	7	11	0.204981	0.830821	0.6	153.5	1	0.903231	0.91264	-0.0816327	695	8
SLC25A47	5	7.21e-05	0.0146424	1.88889	466.5	4	2	0.253482	0.830821	-0.24	130.5	-2	0.000125129	0.00101146	0.163265	672	-2
EFEMP2	2	0.000230979	0.0146424	1.55556	440	3	2	0.256148	0.830821	-0.24	130.5	-2	0.000125129	0.00101146	0.163265	672	-2
DYRK1B	3	0.000230979	0.0146424	0.666667	440	3	3	0.271854	0.830821	-0.24	130.5	-2	0.586388	0.84898	0.102041	683.5	-1
TRIM42	2	0.00063354	0.0146424	0.444444	424	2	2	0.274424	0.830821	-0.24	130.5	-2	0.000125129	0.00101146	0.163265	672	-2
ATHL1	4	0.000677194	0.0147513	0.444444	424	2	3	0.274424	0.830821	-0.24	130.5	-2	0.571055	0.84898	0.102041	683.5	-1
FLNC	7	0.000192687	0.0146424	1.88889	466.5	4	2	0.282058	0.830821	-0.24	130.5	-2	0.790268	0.84898	-0.387755	682.5	-1
HIVEP2	5	0.000342429	0.0146424	1.66667	450	3	4	0.28958	0.830821	-0.24	130.5	-2	0.832851	0.868672	0.0408163	695	0
KLC3	2	0.000564942	0.0146424	0.444444	424	2	2	0.28958	0.830821	-0.24	130.5	-2	0.000125129	0.00101146	0.163265	672	-2
CHAF1A	2	0.000609142	0.0146424	0.444444	424	2	2	0.28958	0.830821	-0.24	130.5	-2	0.000125129	0.00101146	0.163265	672	-2
CEP192	3	0.000599352	0.0146424	0.444444	424	2	4	0.294534	0.830821	-0.24	130.5	-2	0.855273	0.882569	0.0408163	695	0
ABI1	2	0.00159337	0.0314843	0.444444	408	2	2	0.296993	0.830821	-0.24	130.5	-2	0.000125129	0.00101146	0.163265	672	-2
VARS2	3	0.000550124	0.0146424	0.444444	424	2	3	0.299441	0.830821	-0.24	130.5	-2	0.598096	0.84898	0.102041	683.5	-1
SGOL2	2	0.00061403	0.0146424	0.444444	424	2	2	0.306715	0.830821	-0.24	130.5	-2	0.000125129	0.00101146	0.163265	672	-2
WDR81	2	0.000609142	0.0146424	0.444444	424	2	3	0.318618	0.830821	-0.24	130.5	-2	0.629134	0.84898	-0.44898	694	0
CPS1	5	0.000331998	0.0146424	0.777778	450	3	2	0.320967	0.830821	-0.24	130.5	-2	0.000125129	0.00101146	0.163265	672	-2
PPP1R13B	2	0.000530296	0.0146424	0.444444	424	2	5	0.337122	0.830821	-0.24	130.5	-2	0.751853	0.84898	-0.0204082	706.5	1
RPF1	3	0.000495398	0.0146424	0.444444	424	2	3	0.412828	0.830821	0.22	142	-1	0.251448	0.659202	0.693878	695	0
SCRIB	4	0.00201375	0.0373474	1.66667	433.5	3	4	0.447635	0.830821	0.22	142	-1	0.341188	0.827382	0.632653	706.5	1
HTT	2	0.000525327	0.0146424	0.444444	424	2	7	0.526694	0.830821	-6.46	139.5	-27	0.193755	0.636808	-13.7143	700	17
LY9	3	0.00017047	0.0146424	1.55556	440	3	3	0.537736	0.830821	-0.36	126	-3	0.000125129	0.00101146	0.244898	658	-3
SCUBE1	4	0.00164989	0.0314843	0.444444	408	2	4	0.54548	0.830821	-0.36	126	-3	0.483425	0.84898	-0.918367	691	0
HELZ2	11	0.00268479	0.0487682	1.66667	455.5	2	10	0.57532	0.830821	-0.54	112.5	-6	0.186832	0.636808	0.836735	695	-1
SELO	3	0.000584632	0.0146424	0.444444	424	2	3	0.602635	0.830821	-0.68	132	-3	0.872726	0.891099	0.530612	667	-2
PLEC	24	0.00234838	0.0432064	2.88889	501.5	4	13	0.603506	0.830821	-0.42	138.5	-4	0.638964	0.84898	-0.591837	703.5	2
CLCA4	2	0.00142662	0.0299461	3.22222	433.5	2	2	0.615597	0.830821	0.16	146	0	0.556789	0.84898	0.326531	708	1
PLXNA3	3	0.000574797	0.0146424	0.444444	424	2	4	0.621716	0.830821	-0.44	133	-3	0.605985	0.84898	-0.918367	690	1
ENPEP	3	0.00059445	0.0146424	0.444444	424	2	3	0.631884	0.830821	0.16	146	0	0.71483	0.84898	-0.0408163	708	1
TMEM131	2	0.000181612	0.0146424	1.55556	440	3	2	0.634604	0.830821	0.16	146	0	0.758747	0.84898	0.0204082	697	0
SLC5A6	3	0.000589543	0.0146424	0.444444	424	2	2	0.644952	0.830821	0.16	146	0	0.805218	0.84898	0.0204082	697	0
KDM4E	2	0.000535261	0.0146424	0.444444	424	2	3	0.645161	0.830821	0.16	146	0	0.717719	0.84898	-0.0408163	708	1
PARM1	2	0.00059445	0.0146424	0.444444	424	2	2	0.647484	0.830821	0.16	146	0	0.757021	0.84898	0.0204082	697	0
HEPHL1	2	0.000574797	0.0146424	0.444444	424	2	7	0.653693	0.830821	0.16	146	0	0.117727	0.543787	-0.285714	741	5
TXLNB	4	0.000187157	0.0146424	0.666667	440	3	4	0.654182	0.830821	0.16	146	0	0.405617	0.84898	-0.102041	719	2
PPRC1	2	0.000236396	0.0146424	1.55556	440	3	6	0.655801	0.830821	0.16	146	0	0.0540063	0.400908	-0.22449	741	4
ENGASE	5	0.000564942	0.0146424	3.33333	444	2	5	0.655898	0.830821	0.5	134	-3	0.0895969	0.457416	2.2449	656.5	-3
KIAA1328	2	0.000510387	0.0146424	0.444444	424	2	2	0.656142	0.830821	0.16	146	0	0.769801	0.84898	0.0204082	697	0
ZBTB20	2	0.00208965	0.0386	3.22222	433.5	2	2	0.65891	0.830821	0.16	146	0	0.778225	0.84898	0.0204082	697	0
AFAP1	3	0.000599352	0.0146424	0.444444	424	2	2	0.661168	0.830821	0.16	146	0	0.784742	0.84898	0.0204082	697	0
NFATC2IP	2	0.000569872	0.0146424	0.444444	424	2	2	0.664019	0.830821	0.16	146	0	0.572607	0.84898	0.326531	708	1
GOLM1	3	0.000530296	0.0146424	0.444444	424	2	2	0.665559	0.830821	0.16	146	0	0.758083	0.84898	0.0204082	697	0
SLC34A2	5	0.00064327	0.0146424	1.66667	450	3	3	0.678394	0.830821	0.16	146	0	0.69983	0.84898	-0.0408163	708	1
CLPB	2	0.000220108	0.0146424	1.55556	440	3	4	0.680036	0.830821	-0.3	121.5	-4	0.057863	0.400908	0.918367	656.5	-3
ECE2	2	0.000564942	0.0146424	0.444444	424	2	2	0.683199	0.830821	0.16	146	0	0.778032	0.84898	0.0204082	697	0
NPHP3	4	0.000947022	0.0203412	1.66667	450	3	3	0.685757	0.830821	-0.3	121.5	-4	0.000125129	0.00101146	0.979592	644	-4
ESPNL	5	0.00103944	0.0221203	2.33333	438	1	5	0.685757	0.830821	-0.3	121.5	-4	0.176011	0.636808	0.857143	656.5	-2
MET	2	0.000574797	0.0146424	0.444444	424	2	3	0.705325	0.834957	0.04	142	-1	0.581737	0.84898	0.102041	683.5	-1
USP32	2	0.000599352	0.0146424	0.444444	424	2	4	0.715677	0.834957	0.04	142	-1	0.618999	0.84898	0.346939	706.5	1
MAP1S	5	0.000584632	0.0146424	0.444444	424	2	5	0.740526	0.838042	0.04	142	-1	0.78539	0.84898	-0.0204082	706.5	1
ATP5SL	3	0.000589543	0.0146424	0.444444	424	2	4	0.744926	0.838042	0.04	142	-1	0.644555	0.84898	0.346939	706.5	1
PKP4	2	0.000515372	0.0146424	0.444444	424	2	3	0.789988	0.851202	0.1	138	-2	0.114749	0.543787	0.836735	670	-2
FAM8A1	2	0.00161514	0.0314843	0.444444	408	2	2	0.802061	0.851202	-1.42	128	-7	0.920705	0.920705	1.08163	660.5	-4
MRVI1	2	0.00054022	0.0146424	0.444444	424	2	5	0.805101	0.851202	-0.08	138	-2	0.669598	0.84898	0.122449	682	-1
SLC1A4	2	0.000584632	0.0146424	0.444444	424	2	3	0.810668	0.851202	0.1	141	-2	0.800126	0.84898	0.285714	693	-1
GABARAPL3	2	0.000560007	0.0146424	0.444444	424	2	2	0.871504	0.900078	-0.18	126	-3	0.000125129	0.00101146	0.897959	658	-3
PJA1	2	0.000495398	0.0146424	0.444444	424	2	3	0.887003	0.90131	-0.3	126	-4	0.608613	0.84898	-1.04082	689	0
OTOF	2	0.000550124	0.0146424	0.444444	424	2	4	0.959423	0.959423	-0.18	117	-6	0.000125129	0.00101146	2.44898	630	-6
EHMT1	3	0	0	2.77778	484.5	4	1	n.a.	n.a.	n.a.	n.a.	0	n.a.	n.a.	n.a.	n.a.	1
QSER1	4	2.82e-05	0.0146424	2.77778	466.5	4	1	n.a.	n.a.	n.a.	n.a.	-1	n.a.	n.a.	n.a.	n.a.	-1
FREM1	5	5.37e-05	0.0146424	3.66667	466.5	4	1	n.a.	n.a.	n.a.	n.a.	0	n.a.	n.a.	n.a.	n.a.	1
UBAP2	4	5.99e-05	0.0146424	0.888889	456	4	1	n.a.	n.a.	n.a.	n.a.	-1	n.a.	n.a.	n.a.	n.a.	-1
ZNF473	4	0.000136594	0.0146424	0.666667	440	3	1	n.a.	n.a.	n.a.	n.a.	-1	n.a.	n.a.	n.a.	n.a.	-1
TEX19	2	0.000147967	0.0146424	1.55556	440	3	1	n.a.	n.a.	n.a.	n.a.	-1	n.a.	n.a.	n.a.	n.a.	-1
SAMD11	3	0.000153622	0.0146424	0.666667	440	3	2	n.a.	n.a.	n.a.	n.a.	-2	0.703163	0.84898	-0.55102	691	0
QSOX1	2	0.000159257	0.0146424	1.55556	440	3	1	n.a.	n.a.	n.a.	n.a.	-1	n.a.	n.a.	n.a.	n.a.	0
CEP78	3	0.000181612	0.0146424	0.666667	440	3	1	n.a.	n.a.	n.a.	n.a.	0	n.a.	n.a.	n.a.	n.a.	1
FAM160A2	6	0.000181612	0.0146424	3.55556	461	3	3	n.a.	n.a.	n.a.	n.a.	-1	0.732781	0.84898	-0.0408163	708	1
DAG1	3	0.000192687	0.0146424	0.666667	440	3	1	n.a.	n.a.	n.a.	n.a.	0	n.a.	n.a.	n.a.	n.a.	1
OR6S1	2	0.000192687	0.0146424	1.55556	440	3	3	n.a.	n.a.	n.a.	n.a.	0	0.0622933	0.40283	-0.183673	731.5	3
SYMPK	3	0.0001982	0.0146424	0.666667	440	3	2	n.a.	n.a.	n.a.	n.a.	-1	0.760048	0.84898	0.0204082	697	0
AXIN1	2	0.000203699	0.0146424	1.55556	440	3	1	n.a.	n.a.	n.a.	n.a.	-1	n.a.	n.a.	n.a.	n.a.	-1
ADAMTS13	4	0.000203699	0.0146424	0.666667	440	3	1	n.a.	n.a.	n.a.	n.a.	1	n.a.	n.a.	n.a.	n.a.	1
ACY3	2	0.000203699	0.0146424	1.55556	440	3	1	n.a.	n.a.	n.a.	n.a.	-1	n.a.	n.a.	n.a.	n.a.	-1
ARID5B	4	0.000220108	0.0146424	0.666667	440	3	1	n.a.	n.a.	n.a.	n.a.	0	n.a.	n.a.	n.a.	n.a.	1
KNOP1	2	0.000230979	0.0146424	1.55556	440	3	2	n.a.	n.a.	n.a.	n.a.	0	0.23595	0.636808	-0.122449	721	2
ULK4	4	0.000247191	0.0146424	0.666667	440	3	2	n.a.	n.a.	n.a.	n.a.	0	0.32995	0.820645	-0.530612	707.5	1
RNF39	2	0.000247191	0.0146424	1.55556	440	3	2	n.a.	n.a.	n.a.	n.a.	1	0.450371	0.84898	0.183673	731.5	3
BOC	4	0.000257938	0.0146424	0.666667	440	3	1	n.a.	n.a.	n.a.	n.a.	-1	n.a.	n.a.	n.a.	n.a.	-1
MKL2	2	0.000450125	0.0146424	1.55556	424	3	1	n.a.	n.a.	n.a.	n.a.	-1	n.a.	n.a.	n.a.	n.a.	-1
BPIFB6	2	0.000460227	0.0146424	0.444444	424	2	1	n.a.	n.a.	n.a.	n.a.	0	n.a.	n.a.	n.a.	n.a.	1
NCOA1	2	0.000465269	0.0146424	0.444444	424	2	3	n.a.	n.a.	n.a.	n.a.	1	0.0741883	0.429334	-0.183673	731.5	3
TMPO	3	0.000490391	0.0146424	0.444444	424	2	1	n.a.	n.a.	n.a.	n.a.	0	n.a.	n.a.	n.a.	n.a.	1
STK11IP	3	0.0005004	0.0146424	0.444444	424	2	2	n.a.	n.a.	n.a.	n.a.	0	0.235634	0.636808	-0.122449	721	2
DSCAML1	3	0.0005004	0.0146424	0.444444	424	2	1	n.a.	n.a.	n.a.	n.a.	0	n.a.	n.a.	n.a.	n.a.	2
SERPINA9	3	0.0005004	0.0146424	0.444444	424	2	2	n.a.	n.a.	n.a.	n.a.	1	0.416748	0.84898	0.183673	731.5	3
LRRTM1	2	0.000510387	0.0146424	0.444444	424	2	1	n.a.	n.a.	n.a.	n.a.	-1	n.a.	n.a.	n.a.	n.a.	-1
ARHGAP12	2	0.000510387	0.0146424	0.444444	424	2	1	n.a.	n.a.	n.a.	n.a.	0	n.a.	n.a.	n.a.	n.a.	1
KRT23	2	0.000510387	0.0146424	0.444444	424	2	1	n.a.	n.a.	n.a.	n.a.	1	n.a.	n.a.	n.a.	n.a.	1
LYPD4	2	0.000510387	0.0146424	0.444444	424	2	1	n.a.	n.a.	n.a.	n.a.	-2	n.a.	n.a.	n.a.	n.a.	-2
TM9SF3	2	0.000520352	0.0146424	0.444444	424	2	1	n.a.	n.a.	n.a.	n.a.	0	n.a.	n.a.	n.a.	n.a.	1
CCDC17	2	0.000520352	0.0146424	0.444444	424	2	1	n.a.	n.a.	n.a.	n.a.	-1	n.a.	n.a.	n.a.	n.a.	-1
PAK4	3	0.000525327	0.0146424	0.666667	424	3	2	n.a.	n.a.	n.a.	n.a.	-1	0.794268	0.84898	0.0204082	697	0
KRT84	2	0.000525327	0.0146424	0.444444	424	2	1	n.a.	n.a.	n.a.	n.a.	0	n.a.	n.a.	n.a.	n.a.	1
WDSUB1	3	0.000530296	0.0146424	0.444444	424	2	1	n.a.	n.a.	n.a.	n.a.	0	n.a.	n.a.	n.a.	n.a.	2
CD163	3	0.00054022	0.0146424	0.444444	424	2	2	n.a.	n.a.	n.a.	n.a.	0	0.22726	0.636808	-0.122449	721	2
LINGO2	2	0.00054022	0.0146424	0.444444	424	2	1	n.a.	n.a.	n.a.	n.a.	0	n.a.	n.a.	n.a.	n.a.	1
HDAC6	2	0.000545174	0.0146424	0.444444	424	2	1	n.a.	n.a.	n.a.	n.a.	1	n.a.	n.a.	n.a.	n.a.	1
MOGS	2	0.000545174	0.0146424	0.444444	424	2	1	n.a.	n.a.	n.a.	n.a.	-1	n.a.	n.a.	n.a.	n.a.	-1
SPAG6	3	0.000545174	0.0146424	0.444444	424	2	2	n.a.	n.a.	n.a.	n.a.	0	0.223175	0.636808	-0.122449	721	2
USP40	2	0.000545174	0.0146424	0.444444	424	2	1	n.a.	n.a.	n.a.	n.a.	1	n.a.	n.a.	n.a.	n.a.	1
PM20D2	2	0.000545174	0.0146424	0.444444	424	2	1	n.a.	n.a.	n.a.	n.a.	0	n.a.	n.a.	n.a.	n.a.	0
NUP98	2	0.000550124	0.0146424	0.444444	424	2	2	n.a.	n.a.	n.a.	n.a.	-1	0.788374	0.84898	0.0204082	697	0
MPHOSPH6	2	0.000560007	0.0146424	0.444444	424	2	2	n.a.	n.a.	n.a.	n.a.	0	0.236341	0.636808	-0.122449	721	2
ABCG4	2	0.000560007	0.0146424	0.444444	424	2	1	n.a.	n.a.	n.a.	n.a.	1	n.a.	n.a.	n.a.	n.a.	1
ASAP3	3	0.000560007	0.0146424	0.444444	424	2	1	n.a.	n.a.	n.a.	n.a.	0	n.a.	n.a.	n.a.	n.a.	1
ZNF234	2	0.000560007	0.0146424	0.444444	424	2	2	n.a.	n.a.	n.a.	n.a.	0	0.231741	0.636808	-0.122449	721	2
MYH1	3	0.000564942	0.0146424	0.444444	424	2	2	n.a.	n.a.	n.a.	n.a.	-1	0.773065	0.84898	0.0204082	697	0
LETM2	3	0.000564942	0.0146424	0.444444	424	2	1	n.a.	n.a.	n.a.	n.a.	0	n.a.	n.a.	n.a.	n.a.	1
PRR22	2	0.000564942	0.0146424	0.444444	424	2	1	n.a.	n.a.	n.a.	n.a.	0	n.a.	n.a.	n.a.	n.a.	1
LMOD1	2	0.000569872	0.0146424	0.444444	424	2	1	n.a.	n.a.	n.a.	n.a.	0	n.a.	n.a.	n.a.	n.a.	1
ZNF649	2	0.000569872	0.0146424	0.444444	424	2	2	n.a.	n.a.	n.a.	n.a.	-1	0.361623	0.84898	-0.530612	707.5	1
ANKRD10	3	0.000569872	0.0146424	0.444444	424	2	2	n.a.	n.a.	n.a.	n.a.	2	0.0796702	0.429334	0.857143	742	4
FAS	2	0.000574797	0.0146424	0.444444	424	2	1	n.a.	n.a.	n.a.	n.a.	-1	n.a.	n.a.	n.a.	n.a.	-1
COL4A3BP	2	0.000574797	0.0146424	0.444444	424	2	1	n.a.	n.a.	n.a.	n.a.	1	n.a.	n.a.	n.a.	n.a.	1
SLC12A6	2	0.000574797	0.0146424	0.444444	424	2	1	n.a.	n.a.	n.a.	n.a.	1	n.a.	n.a.	n.a.	n.a.	1
N4BP2	2	0.000574797	0.0146424	0.444444	424	2	1	n.a.	n.a.	n.a.	n.a.	0	n.a.	n.a.	n.a.	n.a.	1
PCDHGA12	2	0.000574797	0.0146424	0.444444	424	2	1	n.a.	n.a.	n.a.	n.a.	-1	n.a.	n.a.	n.a.	n.a.	-1
ANKRD52	2	0.000574797	0.0146424	0.444444	424	2	1	n.a.	n.a.	n.a.	n.a.	1	n.a.	n.a.	n.a.	n.a.	1
BRICD5	2	0.000574797	0.0146424	0.444444	424	2	2	n.a.	n.a.	n.a.	n.a.	-1	0.786787	0.84898	0.0204082	697	0
SLC6A16	2	0.000574797	0.0146424	0.444444	424	2	1	n.a.	n.a.	n.a.	n.a.	-1	n.a.	n.a.	n.a.	n.a.	-1
KIF1B	2	0.000579717	0.0146424	0.444444	424	2	1	n.a.	n.a.	n.a.	n.a.	0	n.a.	n.a.	n.a.	n.a.	1
TGM6	4	0.000579717	0.0146424	0.666667	424	3	1	n.a.	n.a.	n.a.	n.a.	0	n.a.	n.a.	n.a.	n.a.	1
SLC17A5	2	0.000584632	0.0146424	0.444444	424	2	1	n.a.	n.a.	n.a.	n.a.	0	n.a.	n.a.	n.a.	n.a.	1
CAMK1G	2	0.000584632	0.0146424	0.444444	424	2	1	n.a.	n.a.	n.a.	n.a.	-1	n.a.	n.a.	n.a.	n.a.	-1
MAMLD1	2	0.000584632	0.0146424	0.444444	424	2	1	n.a.	n.a.	n.a.	n.a.	0	n.a.	n.a.	n.a.	n.a.	1
TRIM7	5	0.000584632	0.0146424	0.888889	424	4	1	n.a.	n.a.	n.a.	n.a.	-1	n.a.	n.a.	n.a.	n.a.	-1
WDR5B	2	0.000584632	0.0146424	0.444444	424	2	2	n.a.	n.a.	n.a.	n.a.	-1	0.778127	0.84898	0.0204082	697	0
FANCF	2	0.00059445	0.0146424	0.444444	424	2	1	n.a.	n.a.	n.a.	n.a.	0	n.a.	n.a.	n.a.	n.a.	1
ABCC6	2	0.00059445	0.0146424	0.444444	424	2	3	n.a.	n.a.	n.a.	n.a.	-1	0.701414	0.84898	-0.0408163	708	1
CBX2	2	0.00059445	0.0146424	0.444444	424	2	1	n.a.	n.a.	n.a.	n.a.	-1	n.a.	n.a.	n.a.	n.a.	-1
MEF2D	2	0.000599352	0.0146424	0.444444	424	2	1	n.a.	n.a.	n.a.	n.a.	-1	n.a.	n.a.	n.a.	n.a.	-1
GNB1L	2	0.000599352	0.0146424	0.444444	424	2	1	n.a.	n.a.	n.a.	n.a.	-1	n.a.	n.a.	n.a.	n.a.	-1
RBM6	2	0.000599352	0.0146424	0.444444	424	2	3	n.a.	n.a.	n.a.	n.a.	1	0.223304	0.636808	-0.183673	721	3
NELL1	2	0.000604249	0.0146424	0.444444	424	2	1	n.a.	n.a.	n.a.	n.a.	-1	n.a.	n.a.	n.a.	n.a.	-1
ATN1	2	0.000609142	0.0146424	0.444444	424	2	1	n.a.	n.a.	n.a.	n.a.	-1	n.a.	n.a.	n.a.	n.a.	0
TRIM11	2	0.000609142	0.0146424	0.444444	424	2	1	n.a.	n.a.	n.a.	n.a.	1	n.a.	n.a.	n.a.	n.a.	1
MTG2	2	0.00061403	0.0146424	0.444444	424	2	2	n.a.	n.a.	n.a.	n.a.	-1	0.788815	0.84898	0.0204082	697	0
LYSMD2	2	0.00061403	0.0146424	0.444444	424	2	1	n.a.	n.a.	n.a.	n.a.	-1	n.a.	n.a.	n.a.	n.a.	0
HMGXB3	6	0.000618914	0.0146424	0.666667	424	3	1	n.a.	n.a.	n.a.	n.a.	-1	n.a.	n.a.	n.a.	n.a.	-1
AP4B1	2	0.000623794	0.0146424	0.444444	424	2	1	n.a.	n.a.	n.a.	n.a.	1	n.a.	n.a.	n.a.	n.a.	1
TMEM61	2	0.000628669	0.0146424	0.444444	424	2	1	n.a.	n.a.	n.a.	n.a.	-1	n.a.	n.a.	n.a.	n.a.	-1
TMPRSS11D	3	0.000638407	0.0146424	0.444444	424	2	1	n.a.	n.a.	n.a.	n.a.	-1	n.a.	n.a.	n.a.	n.a.	-1
CAPS	2	0.000638407	0.0146424	0.444444	424	2	1	n.a.	n.a.	n.a.	n.a.	0	n.a.	n.a.	n.a.	n.a.	1
MXRA8	2	0.000638407	0.0146424	0.444444	424	2	1	n.a.	n.a.	n.a.	n.a.	-1	n.a.	n.a.	n.a.	n.a.	0
KCNK5	3	0.000652983	0.0146424	0.444444	424	2	1	n.a.	n.a.	n.a.	n.a.	-1	n.a.	n.a.	n.a.	n.a.	-1
CES5A	2	0.000652983	0.0146424	0.444444	424	2	2	n.a.	n.a.	n.a.	n.a.	0	0.542304	0.84898	0.489796	721	4
TMEM221	2	0.000657833	0.0146424	0.444444	424	2	2	n.a.	n.a.	n.a.	n.a.	-1	0.76637	0.84898	0.0204082	697	0
OTOP3	2	0.000662679	0.0146424	0.444444	424	2	2	n.a.	n.a.	n.a.	n.a.	-2	0.799379	0.84898	0.0204082	696	-1
ATXN7L2	2	0.000662679	0.0146424	0.444444	424	2	1	n.a.	n.a.	n.a.	n.a.	0	n.a.	n.a.	n.a.	n.a.	1
PIK3C3	3	0.000677194	0.0147513	0.444444	424	2	1	n.a.	n.a.	n.a.	n.a.	1	n.a.	n.a.	n.a.	n.a.	1
CES1	2	0.000720528	0.0156216	0.444444	424	2	3	n.a.	n.a.	n.a.	n.a.	1	0.0760397	0.429334	-0.183673	731.5	3
ANKRD44	4	0.000900415	0.0194305	2.44444	444	2	2	n.a.	n.a.	n.a.	n.a.	0	0.221701	0.636808	-0.122449	721	2
AP5B1	2	0.000984112	0.0210399	6.77778	485	4	2	n.a.	n.a.	n.a.	n.a.	0	0.225246	0.636808	-0.122449	721	2
SLC14A2	5	0.00136458	0.0289065	2.44444	444	2	2	n.a.	n.a.	n.a.	n.a.	-1	0.763364	0.84898	0.0204082	697	0
MYO16	5	0.00148833	0.0311	0.777778	450	3	2	n.a.	n.a.	n.a.	n.a.	-1	0.320057	0.816988	-0.530612	707.5	1
ANGPT1	2	0.00154096	0.0314843	0.444444	408	2	1	n.a.	n.a.	n.a.	n.a.	-1	n.a.	n.a.	n.a.	n.a.	-1
MINPP1	2	0.00158901	0.0314843	0.444444	408	2	1	n.a.	n.a.	n.a.	n.a.	-1	n.a.	n.a.	n.a.	n.a.	-1
RASIP1	3	0.00160643	0.0314843	0.444444	408	2	1	n.a.	n.a.	n.a.	n.a.	0	n.a.	n.a.	n.a.	n.a.	1
KLK6	2	0.00161078	0.0314843	0.444444	408	2	1	n.a.	n.a.	n.a.	n.a.	0	n.a.	n.a.	n.a.	n.a.	1
TMEM177	3	0.00170617	0.0322913	3.33333	427	2	1	n.a.	n.a.	n.a.	n.a.	-1	n.a.	n.a.	n.a.	n.a.	0
SLC9A3R2	3	0.00174068	0.0327575	0.444444	408	2	1	n.a.	n.a.	n.a.	n.a.	1	n.a.	n.a.	n.a.	n.a.	1
EXOSC3	2	0.00174499	0.0327575	0.444444	408	2	1	n.a.	n.a.	n.a.	n.a.	-1	n.a.	n.a.	n.a.	n.a.	-1
VENTX	3	0.00180087	0.0336696	1.44444	433.5	2	1	n.a.	n.a.	n.a.	n.a.	-2	n.a.	n.a.	n.a.	n.a.	-2
TAPBPL	3	0.00269292	0.0487682	1.44444	433.5	2	1	n.a.	n.a.	n.a.	n.a.	-1	n.a.	n.a.	n.a.	n.a.	-1
SELE	2	4.12e-05	0.0146424	4.66667	472	5	0	n.a.	n.a.	n.a.	n.a.	n.a.	n.a.	n.a.	n.a.	n.a.	n.a.
FCHO2	3	4.12e-05	0.0146424	1.77778	456	4	0	n.a.	n.a.	n.a.	n.a.	n.a.	n.a.	n.a.	n.a.	n.a.	n.a.
STON1-GTF2A1L	5	7.81e-05	0.0146424	0.888889	456	4	0	n.a.	n.a.	n.a.	n.a.	n.a.	n.a.	n.a.	n.a.	n.a.	n.a.
LRRC15	3	0.000164873	0.0146424	1.55556	440	3	0	n.a.	n.a.	n.a.	n.a.	n.a.	n.a.	n.a.	n.a.	n.a.	n.a.
TOX	2	0.000181612	0.0146424	3.55556	440	4	0	n.a.	n.a.	n.a.	n.a.	n.a.	n.a.	n.a.	n.a.	n.a.	n.a.
METTL21C	3	0.000181612	0.0146424	0.666667	440	3	1	n.a.	n.a.	n.a.	n.a.	n.a.	n.a.	n.a.	n.a.	n.a.	1
PTCHD2	3	0.000203699	0.0146424	0.666667	440	3	1	n.a.	n.a.	n.a.	n.a.	1	n.a.	n.a.	n.a.	n.a.	1
KIAA0195	2	0.000214652	0.0146424	1.55556	440	3	2	n.a.	n.a.	n.a.	n.a.	-1	0.796158	0.84898	0.0204082	697	0
SLC16A3	3	0.000220108	0.0146424	0.666667	440	3	0	n.a.	n.a.	n.a.	n.a.	n.a.	n.a.	n.a.	n.a.	n.a.	n.a.
CDC42BPB	4	0.00022555	0.0146424	0.666667	440	3	0	n.a.	n.a.	n.a.	n.a.	n.a.	n.a.	n.a.	n.a.	n.a.	n.a.
HEY1	3	0.000230979	0.0146424	0.666667	440	3	0	n.a.	n.a.	n.a.	n.a.	n.a.	n.a.	n.a.	n.a.	n.a.	n.a.
DNMT3A	2	0.00025257	0.0146424	1.55556	440	3	0	n.a.	n.a.	n.a.	n.a.	n.a.	n.a.	n.a.	n.a.	n.a.	n.a.
C8B	4	0.00025257	0.0146424	1.55556	440	3	0	n.a.	n.a.	n.a.	n.a.	n.a.	n.a.	n.a.	n.a.	n.a.	n.a.
GPR133	2	0.000257938	0.0146424	1.55556	440	3	0	n.a.	n.a.	n.a.	n.a.	n.a.	n.a.	n.a.	n.a.	n.a.	n.a.
PGR	2	0.00048036	0.0146424	0.444444	424	2	0	n.a.	n.a.	n.a.	n.a.	n.a.	n.a.	n.a.	n.a.	n.a.	n.a.
PHLPP2	2	0.000490391	0.0146424	0.444444	424	2	0	n.a.	n.a.	n.a.	n.a.	n.a.	n.a.	n.a.	n.a.	n.a.	n.a.
ACACA	2	0.000510387	0.0146424	0.444444	424	2	0	n.a.	n.a.	n.a.	n.a.	n.a.	n.a.	n.a.	n.a.	n.a.	n.a.
VPS28	2	0.000510387	0.0146424	0.444444	424	2	0	n.a.	n.a.	n.a.	n.a.	n.a.	n.a.	n.a.	n.a.	n.a.	n.a.
ACSL1	2	0.000520352	0.0146424	0.444444	424	2	0	n.a.	n.a.	n.a.	n.a.	n.a.	n.a.	n.a.	n.a.	n.a.	n.a.
PPFIA1	2	0.000525327	0.0146424	0.444444	424	2	0	n.a.	n.a.	n.a.	n.a.	n.a.	n.a.	n.a.	n.a.	n.a.	n.a.
STXBP1	3	0.00054022	0.0146424	0.444444	424	2	0	n.a.	n.a.	n.a.	n.a.	n.a.	n.a.	n.a.	n.a.	n.a.	n.a.
NDST2	3	0.000545174	0.0146424	0.444444	424	2	0	n.a.	n.a.	n.a.	n.a.	n.a.	n.a.	n.a.	n.a.	n.a.	n.a.
NMT2	2	0.000550124	0.0146424	0.444444	424	2	0	n.a.	n.a.	n.a.	n.a.	n.a.	n.a.	n.a.	n.a.	n.a.	n.a.
RFX4	3	0.000550124	0.0146424	0.444444	424	2	0	n.a.	n.a.	n.a.	n.a.	n.a.	n.a.	n.a.	n.a.	n.a.	n.a.
JPH1	2	0.000550124	0.0146424	0.444444	424	2	0	n.a.	n.a.	n.a.	n.a.	n.a.	n.a.	n.a.	n.a.	n.a.	n.a.
FKBP5	2	0.000555068	0.0146424	0.444444	424	2	0	n.a.	n.a.	n.a.	n.a.	n.a.	n.a.	n.a.	n.a.	n.a.	n.a.
TMEM211	2	0.000555068	0.0146424	0.444444	424	2	0	n.a.	n.a.	n.a.	n.a.	n.a.	n.a.	n.a.	n.a.	n.a.	n.a.
AGXT2	2	0.000560007	0.0146424	0.444444	424	2	0	n.a.	n.a.	n.a.	n.a.	n.a.	n.a.	n.a.	n.a.	n.a.	n.a.
ZNF629	2	0.000560007	0.0146424	0.444444	424	2	0	n.a.	n.a.	n.a.	n.a.	n.a.	n.a.	n.a.	n.a.	n.a.	n.a.
ZFP57	5	0.000564942	0.0146424	1.11111	424	5	0	n.a.	n.a.	n.a.	n.a.	n.a.	n.a.	n.a.	n.a.	n.a.	n.a.
OR2B3	2	0.000564942	0.0146424	0.444444	424	2	0	n.a.	n.a.	n.a.	n.a.	n.a.	n.a.	n.a.	n.a.	n.a.	n.a.
C9orf117	2	0.000564942	0.0146424	0.444444	424	2	1	n.a.	n.a.	n.a.	n.a.	1	n.a.	n.a.	n.a.	n.a.	1
C7orf72	2	0.000564942	0.0146424	0.444444	424	2	1	n.a.	n.a.	n.a.	n.a.	n.a.	n.a.	n.a.	n.a.	n.a.	1
ABCC8	2	0.000569872	0.0146424	0.444444	424	2	0	n.a.	n.a.	n.a.	n.a.	n.a.	n.a.	n.a.	n.a.	n.a.	n.a.
HOXD13	2	0.000569872	0.0146424	0.444444	424	2	0	n.a.	n.a.	n.a.	n.a.	n.a.	n.a.	n.a.	n.a.	n.a.	n.a.
NUFIP2	2	0.000569872	0.0146424	0.444444	424	2	0	n.a.	n.a.	n.a.	n.a.	n.a.	n.a.	n.a.	n.a.	n.a.	n.a.
RHBDD3	2	0.000569872	0.0146424	0.444444	424	2	0	n.a.	n.a.	n.a.	n.a.	n.a.	n.a.	n.a.	n.a.	n.a.	n.a.
FBXL13	2	0.000569872	0.0146424	0.444444	424	2	0	n.a.	n.a.	n.a.	n.a.	n.a.	n.a.	n.a.	n.a.	n.a.	n.a.
KCNQ2	2	0.000574797	0.0146424	0.444444	424	1	0	n.a.	n.a.	n.a.	n.a.	n.a.	n.a.	n.a.	n.a.	n.a.	n.a.
UHRF2	3	0.000574797	0.0146424	0.444444	424	2	0	n.a.	n.a.	n.a.	n.a.	n.a.	n.a.	n.a.	n.a.	n.a.	n.a.
IPO11	2	0.000574797	0.0146424	0.444444	424	2	0	n.a.	n.a.	n.a.	n.a.	n.a.	n.a.	n.a.	n.a.	n.a.	n.a.
LRRC19	2	0.000579717	0.0146424	0.444444	424	2	0	n.a.	n.a.	n.a.	n.a.	n.a.	n.a.	n.a.	n.a.	n.a.	n.a.
C1orf85	2	0.000584632	0.0146424	0.444444	424	2	0	n.a.	n.a.	n.a.	n.a.	n.a.	n.a.	n.a.	n.a.	n.a.	n.a.
BORA	2	0.000584632	0.0146424	0.444444	424	2	0	n.a.	n.a.	n.a.	n.a.	n.a.	n.a.	n.a.	n.a.	n.a.	n.a.
SOX21	2	0.000584632	0.0146424	0.444444	424	2	0	n.a.	n.a.	n.a.	n.a.	n.a.	n.a.	n.a.	n.a.	n.a.	n.a.
SLC25A25	2	0.000589543	0.0146424	0.444444	424	2	0	n.a.	n.a.	n.a.	n.a.	n.a.	n.a.	n.a.	n.a.	n.a.	n.a.
NAIF1	2	0.000589543	0.0146424	0.444444	424	2	0	n.a.	n.a.	n.a.	n.a.	n.a.	n.a.	n.a.	n.a.	n.a.	n.a.
CCNB1	2	0.00059445	0.0146424	0.444444	424	2	0	n.a.	n.a.	n.a.	n.a.	n.a.	n.a.	n.a.	n.a.	n.a.	n.a.
FAM179B	2	0.00059445	0.0146424	0.444444	424	2	1	n.a.	n.a.	n.a.	n.a.	1	n.a.	n.a.	n.a.	n.a.	1
EML2	2	0.000599352	0.0146424	0.444444	424	2	0	n.a.	n.a.	n.a.	n.a.	n.a.	n.a.	n.a.	n.a.	n.a.	n.a.
SYT3	3	0.000609142	0.0146424	0.444444	424	2	0	n.a.	n.a.	n.a.	n.a.	n.a.	n.a.	n.a.	n.a.	n.a.	n.a.
PABPC1L	3	0.000609142	0.0146424	0.444444	424	2	0	n.a.	n.a.	n.a.	n.a.	n.a.	n.a.	n.a.	n.a.	n.a.	n.a.
ZEB2	2	0.00061403	0.0146424	0.444444	424	2	0	n.a.	n.a.	n.a.	n.a.	n.a.	n.a.	n.a.	n.a.	n.a.	n.a.
TRMU	2	0.000618914	0.0146424	0.444444	424	2	0	n.a.	n.a.	n.a.	n.a.	n.a.	n.a.	n.a.	n.a.	n.a.	n.a.
CTNNA3	2	0.000623794	0.0146424	0.444444	424	2	0	n.a.	n.a.	n.a.	n.a.	n.a.	n.a.	n.a.	n.a.	n.a.	n.a.
LCN15	2	0.000623794	0.0146424	0.444444	424	2	0	n.a.	n.a.	n.a.	n.a.	n.a.	n.a.	n.a.	n.a.	n.a.	n.a.
ITK	2	0.000628669	0.0146424	0.444444	424	2	0	n.a.	n.a.	n.a.	n.a.	n.a.	n.a.	n.a.	n.a.	n.a.	n.a.
GRPR	2	0.000628669	0.0146424	0.444444	424	2	0	n.a.	n.a.	n.a.	n.a.	n.a.	n.a.	n.a.	n.a.	n.a.	n.a.
CCDC113	3	0.000628669	0.0146424	0.444444	424	2	0	n.a.	n.a.	n.a.	n.a.	n.a.	n.a.	n.a.	n.a.	n.a.	n.a.
SIRT4	2	0.000638407	0.0146424	0.444444	424	2	0	n.a.	n.a.	n.a.	n.a.	n.a.	n.a.	n.a.	n.a.	n.a.	n.a.
CNOT3	3	0.000648128	0.0146424	0.444444	424	2	0	n.a.	n.a.	n.a.	n.a.	n.a.	n.a.	n.a.	n.a.	n.a.	n.a.
OR8B4	2	0.000657833	0.0146424	0.444444	424	2	0	n.a.	n.a.	n.a.	n.a.	n.a.	n.a.	n.a.	n.a.	n.a.	n.a.
FES	5	0.00067236	0.0147513	0.444444	424	2	0	n.a.	n.a.	n.a.	n.a.	n.a.	n.a.	n.a.	n.a.	n.a.	n.a.
CAMK4	2	0.00151029	0.0312678	0.444444	408	2	0	n.a.	n.a.	n.a.	n.a.	n.a.	n.a.	n.a.	n.a.	n.a.	n.a.
CSRP2BP	2	0.00151906	0.0312678	0.444444	408	2	1	n.a.	n.a.	n.a.	n.a.	n.a.	n.a.	n.a.	n.a.	n.a.	1
SLC46A1	2	0.00152344	0.0312678	0.444444	408	2	0	n.a.	n.a.	n.a.	n.a.	n.a.	n.a.	n.a.	n.a.	n.a.	n.a.
TAS2R9	2	0.00159337	0.0314843	0.444444	408	2	0	n.a.	n.a.	n.a.	n.a.	n.a.	n.a.	n.a.	n.a.	n.a.	n.a.
RNF224	2	0.00159772	0.0314843	0.444444	408	2	0	n.a.	n.a.	n.a.	n.a.	n.a.	n.a.	n.a.	n.a.	n.a.	n.a.
SLC22A18AS	3	0.00161078	0.0314843	0.444444	408	2	0	n.a.	n.a.	n.a.	n.a.	n.a.	n.a.	n.a.	n.a.	n.a.	n.a.
RRP9	2	0.00161514	0.0314843	0.444444	408	2	0	n.a.	n.a.	n.a.	n.a.	n.a.	n.a.	n.a.	n.a.	n.a.	n.a.
KDM5C	2	0.00162383	0.0314843	0.444444	408	2	0	n.a.	n.a.	n.a.	n.a.	n.a.	n.a.	n.a.	n.a.	n.a.	n.a.
SULT6B1	2	0.00162383	0.0314843	0.444444	408	2	0	n.a.	n.a.	n.a.	n.a.	n.a.	n.a.	n.a.	n.a.	n.a.	n.a.
BNC2	2	0.00162818	0.0314843	0.444444	408	2	0	n.a.	n.a.	n.a.	n.a.	n.a.	n.a.	n.a.	n.a.	n.a.	n.a.
HSD17B1	3	0.00163687	0.0314843	0.444444	408	2	0	n.a.	n.a.	n.a.	n.a.	n.a.	n.a.	n.a.	n.a.	n.a.	n.a.
CCDC149	2	0.00164989	0.0314843	0.444444	408	2	0	n.a.	n.a.	n.a.	n.a.	n.a.	n.a.	n.a.	n.a.	n.a.	n.a.
UBE2O	2	0.00168888	0.0320956	0.444444	408	2	0	n.a.	n.a.	n.a.	n.a.	n.a.	n.a.	n.a.	n.a.	n.a.	n.a.
IL1R2	3	0.00197142	0.0367097	1.44444	433.5	2	0	n.a.	n.a.	n.a.	n.a.	n.a.	n.a.	n.a.	n.a.	n.a.	n.a.
ADRM1	3	0.00253785	0.0463233	1.55556	427	1	0	n.a.	n.a.	n.a.	n.a.	n.a.	n.a.	n.a.	n.a.	n.a.	n.a.
The table reports the list of 248 candidate genes identified by the gene-based burden test in the Discovery Set (DS) and tested in the Validation Set (VS).
For each gene, is reported the overall number of rare variants identified within either DS or VS; the combined p-value and combined FDR obtained from c-alpha and wss test statistics; wss and c-alpha statistics; the difference of variant allele number between cases and controls (delta variant).
The genes are ranked according to their statistical significance (FDR<0.05) in VS with the exclusion of smoker cases.
n.a.: not available
